# Supplementary material for: The New Microtubule-Targeting Agent SIX2G Induces Immunogenic Cell Death in Multiple Myeloma
Source: Int J Mol Sci. 2022 Sep 6;23(18):10222. doi: 10.3390/ijms231810222 (PMC9499408; doi:10.3390/ijms231810222)
Supplement: Supplementary file 1 [file ijms-23-10222-s001.zip]

Archive with 4 entries (3 files):
- ijms-1875338-SI/
- ijms-1875338-SI/Supplementary Figures.pdf
- ijms-1875338-SI/Supplementary Material and Methods.pdf
- ijms-1875338-SI/Supplementary Table S1.pdf
